# Supplementary material for: The Demand for Elective Neurosurgery at a German University Hospital during the First Wave of COVID-19
Source: Healthcare (Basel). 2020 Nov 13;8(4):483. doi: 10.3390/healthcare8040483 (PMC7712298; doi:10.3390/healthcare8040483)
Supplement: Supplementary file 1 [file healthcare-08-00483-s001.zip]

Archive with 12 entries (9 files):
- supplementary/
- supplementary/supplementary_case_report.pdf
- supplementary/supplementary_table_s1_page_4.pdf
- __MACOSX/
- __MACOSX/supplementary/
- __MACOSX/supplementary/._supplementary_table_s1_page_4.pdf
- supplementary/supplementary_table_s1_page_1.pdf
- __MACOSX/supplementary/._supplementary_table_s1_page_1.pdf
- supplementary/supplementary_table_s1_page_3.pdf
- __MACOSX/supplementary/._supplementary_table_s1_page_3.pdf
- supplementary/supplementary_table_s1_page_2.pdf
- __MACOSX/supplementary/._supplementary_table_s1_page_2.pdf
